# Supplementary material for: Environmental patterns of brown moss- and Sphagnum-associated microbial communities
Source: Sci Rep. 2020 Dec 29;10:22412. doi: 10.1038/s41598-020-79773-2 (PMC7772339; doi:10.1038/s41598-020-79773-2)
Supplement: Supplementary file 1 — Supplementary Information 1. [file 41598_2020_79773_MOESM1_ESM.xlsx]

## Sheet: Sheet1
		OTU total	OTU core	Amplicon libraries	Threshold for core microbiome calculation	Contribution to relative abundance
	Total ecosystem	13799	49	122	0.66	1 - 65%
	Total moss	10930	52	88	0.66	2 - 60%
	Sphagnum ecosystem	7197	119	82	0.66	16 - 83%
	Sphagnum moss	5669	142	58	0.66	22 - 84%
	Amblystegiaceae ecosystem	7612	322	40	0.66	20 - 77%
	Amblystegiaceae moss	6057	348	30	0.66	44 - 78%
		Site	OTU total	OTU core	Amplicon libraries	Threshold for core microbiome calculation	Contribution to relative abundance
	A - Mosses svalbard	SV	4681	295	18	0.75	44 - 76%
	B - Scorpidium	SA	3022	548	12	0.75	66 - 83%
	C - Sphagnum riparium	NE	1905	126	12	0.75	36 - 88%
	D - Sphagum fallax	MUE	2689	132	20	0.75	34 - 84%
	E - Sphagnum lindebergii	NE	1560	252	9	0.75	60 - 90%
	F - Sphagnum magellanicum	MUE	2888	154	17	0.75	25 - 75%
										A	B	C	D	E	F
									A
									B	195
									C	11	20
									D	10	19	84
									E	12	25	89	100
									F	12	20	81	94	113
