# Supplementary material for: Environmental patterns of brown moss- and Sphagnum-associated microbial communities
Source: Sci Rep. 2020 Dec 29;10:22412. doi: 10.1038/s41598-020-79773-2 (PMC7772339; doi:10.1038/s41598-020-79773-2)
Supplement: Supplementary file 2 — Supplementary Information 2. [file 41598_2020_79773_MOESM2_ESM.csv]

job_id	sequence_number	sequence_identifier	full_name	sequence_score	bp_score	cutoff_head	cutoff_tail	identity	quality	startpos	stoppos	ecolipos	bps	gene_bps	turn	lca_tax_embl	lca_tax_greengenes	lca_tax_ltp	lca_tax_rdp	lca_tax_slv
579547	1	1015820	106B_38282	0.996523	90	0	0	98.5148	99	6427	23439	358	403	403	none	Unclassified;	k__Bacteria;p__Actinobacteria;c__Acidimicrobiia;o__Acidimicrobiales;f__C111;	Unclassified;	Bacteria;"Actinobacteria";Actinobacteria;Acidimicrobidae;Acidimicrobiales;"Acidimicrobineae";	Bacteria;Actinobacteria;Acidimicrobiia;Microtrichales;Ilumatobacteraceae;CL500-29 marine group;
579547	2	1105814	101B_1589	0	87	0	0	100	100	6427	23439	358	402	402	none	Bacteria;	k__Bacteria;p__Proteobacteria;c__Alphaproteobacteria;o__Rhizobiales;f__Bradyrhizobiaceae;	Unclassified;	Bacteria;"Proteobacteria";Alphaproteobacteria;Rhizobiales;Bradyrhizobiaceae;	Bacteria;Proteobacteria;Alphaproteobacteria;Rhizobiales;Xanthobacteraceae;
579547	3	1114358	101B_71229	0.996626	88	0	0	99.5086	99	6427	23439	358	407	407	none	Bacteria;	k__Bacteria;p__Actinobacteria;c__Actinobacteria;o__Actinomycetales;	Unclassified;	Bacteria;"Actinobacteria";Actinobacteria;Actinobacteridae;Actinomycetales;	Bacteria;Actinobacteria;Actinobacteria;
579547	4	1119629	10B_268632	0.956553	89	0	0	85.0746	95	6427	23439	358	402	402	none	Bacteria;environmental samples;	k__Bacteria;p__Chloroflexi;c__Chloroflexi;o__[Roseiflexales];	Unclassified;	Bacteria;"Chloroflexi";Chloroflexia;unclassified_Chloroflexia;	Bacteria;Chloroflexi;Chloroflexia;Chloroflexales;Roseiflexaceae;uncultured;
579547	5	13505	101B_442	0.996429	88	0	0	99.0099	99	6427	23439	358	404	404	none	Bacteria;	k__Bacteria;p__Actinobacteria;c__Acidimicrobiia;o__Acidimicrobiales;	Unclassified;	Bacteria;"Actinobacteria";Actinobacteria;Acidimicrobidae;Acidimicrobiales;"Acidimicrobineae";	Bacteria;Actinobacteria;Acidimicrobiia;uncultured;
579547	6	155989	101B_4385	0.994171	88	0	0	98.3607	99	6427	23439	358	427	427	none	Bacteria;environmental samples;	k__Bacteria;p__Proteobacteria;c__Gammaproteobacteria;o__Xanthomonadales;f__Sinobacteraceae;	Unclassified;	Bacteria;"Proteobacteria";Gammaproteobacteria;Xanthomonadales;Sinobacteraceae;Povalibacter;	Bacteria;Proteobacteria;Gammaproteobacteria;WD260;
579547	7	205348	106B_99453	0.982776	89	0	0	94.2786	98	6427	23439	358	402	402	none	Bacteria;	k__Bacteria;p__Proteobacteria;c__Alphaproteobacteria;o__Rhodobacterales;f__Hyphomonadaceae;	Unclassified;	Bacteria;"Proteobacteria";Alphaproteobacteria;	Bacteria;Proteobacteria;Alphaproteobacteria;Caulobacterales;Hyphomonadaceae;
579547	8	217481	101B_2868	0.996459	88	0	0	98.7562	99	6427	23439	358	402	402	none	Bacteria;	k__Bacteria;p__Proteobacteria;c__Alphaproteobacteria;o__Rhodospirillales;f__Rhodospirillaceae;g__Telmatospirillum;	Unclassified;	Bacteria;"Proteobacteria";Alphaproteobacteria;Rhodospirillales;Rhodospirillaceae;	Bacteria;Proteobacteria;Alphaproteobacteria;Rhodospirillales;Magnetospirillaceae;
579547	9	219226	107B_788	0.979097	90	0	0	91.6667	97	6427	23439	358	419	419	none	Bacteria;	k__Bacteria;p__Gemmatimonadetes;c__Gemmatimonadetes;o__Gemmatimonadales;f__A1-B1;	Unclassified;	Bacteria;"Gemmatimonadetes";Gemmatimonadetes;Gemmatimonadales;Gemmatimonadaceae;Gemmatimonas;	Bacteria;Gemmatimonadetes;Gemmatimonadetes;Gemmatimonadales;Gemmatimonadaceae;Gemmatimonas;
579547	10	223618	101B_712	0.97837	88	0	0	95.7711	97	6427	23439	358	402	402	none	Bacteria;	k__Bacteria;p__Proteobacteria;c__Alphaproteobacteria;o__Rhodospirillales;f__Acetobacteraceae;	Unclassified;	Bacteria;"Proteobacteria";Alphaproteobacteria;Rhodospirillales;Acetobacteraceae;unclassified_Acetobacteraceae;	Bacteria;Proteobacteria;Alphaproteobacteria;Acetobacterales;Acetobacteraceae;
579547	11	227434	101B_722	0.996562	89	0	0	98.2587	99	6427	23439	358	402	402	none	Unclassified;	k__Bacteria;p__Proteobacteria;c__Alphaproteobacteria;o__Caulobacterales;f__Caulobacteraceae;	Unclassified;	Bacteria;"Proteobacteria";Alphaproteobacteria;Caulobacterales;Caulobacteraceae;unclassified_Caulobacteraceae;	Bacteria;Proteobacteria;Alphaproteobacteria;Caulobacterales;Caulobacteraceae;uncultured;
579547	12	254922	102B_22247	0.991348	87	0	0	96.7662	99	6427	23439	358	402	402	none	Bacteria;	k__Bacteria;p__Proteobacteria;c__Alphaproteobacteria;o__Rhodospirillales;f__Acetobacteraceae;g__Acidocella;	Unclassified;	Bacteria;"Proteobacteria";Alphaproteobacteria;Rhodospirillales;Acetobacteraceae;	Bacteria;Proteobacteria;Alphaproteobacteria;Acetobacterales;Acetobacteraceae;Acidocella;
579547	13	271114	101B_445	0.994922	87	0	0	97.2637	99	6427	23439	358	402	402	none	Bacteria;	k__Bacteria;p__Proteobacteria;c__Alphaproteobacteria;o__Rhodospirillales;f__Acetobacteraceae;g__Acidocella;	Unclassified;	Bacteria;"Proteobacteria";Alphaproteobacteria;Rhodospirillales;Acetobacteraceae;	Bacteria;Proteobacteria;Alphaproteobacteria;Acetobacterales;Acetobacteraceae;Acidocella;
579547	14	279138	101B_2878	0.996671	88	0	0	98.3607	99	6427	23439	358	427	427	none	Bacteria;environmental samples;	k__Bacteria;p__Proteobacteria;c__Gammaproteobacteria;o__Xanthomonadales;f__Sinobacteraceae;	Unclassified;	Bacteria;"Proteobacteria";Gammaproteobacteria;Xanthomonadales;Sinobacteraceae;Povalibacter;	Bacteria;Proteobacteria;Gammaproteobacteria;WD260;
579547	15	37406	101B_5900	0.996448	87	0	0	99.5025	99	6427	23439	358	402	402	none	Bacteria;	k__Bacteria;p__Proteobacteria;c__Alphaproteobacteria;o__Rhodospirillales;f__Rhodospirillaceae;g__Telmatospirillum;	Unclassified;	Bacteria;"Proteobacteria";Alphaproteobacteria;Rhodospirillales;Rhodospirillaceae;	Bacteria;Proteobacteria;Alphaproteobacteria;Rhodospirillales;Magnetospirillaceae;
579547	16	4321318	103B_995	0.994168	88	0	0	99.2537	99	6427	23439	358	402	402	none	Unclassified;	k__Bacteria;p__Proteobacteria;c__Alphaproteobacteria;o__Rhodospirillales;f__Acetobacteraceae;	Unclassified;	Bacteria;"Proteobacteria";Alphaproteobacteria;Rhodospirillales;Acetobacteraceae;unclassified_Acetobacteraceae;	Bacteria;Proteobacteria;Alphaproteobacteria;Acetobacterales;Acetobacteraceae;uncultured;
579547	17	4355811	107B_7716	0.992627	87	0	0	95.0249	99	6427	23439	358	402	402	none	Bacteria;environmental samples;	k__Bacteria;p__Proteobacteria;c__Alphaproteobacteria;o__Rhizobiales;f__Hyphomicrobiaceae;	Unclassified;	Bacteria;"Proteobacteria";Alphaproteobacteria;Rhizobiales;	Bacteria;Proteobacteria;Alphaproteobacteria;Rhizobiales;Rhodomicrobiaceae;Rhodomicrobium;
579547	18	4468101	103B_14348	0.989371	68	0	0	98.9362	98	6427	16350	358	282	282	none	Bacteria;environmental samples;	k__Bacteria;p__Proteobacteria;c__Gammaproteobacteria;o__Xanthomonadales;f__Sinobacteraceae;	Unclassified;	Bacteria;"Proteobacteria";Gammaproteobacteria;Xanthomonadales;Sinobacteraceae;Povalibacter;	Bacteria;Proteobacteria;Gammaproteobacteria;WD260;
579547	19	534914	101B_75539	0.996588	88	0	0	96.2687	99	6427	23439	358	402	402	none	Bacteria;	k__Bacteria;p__Acidobacteria;c__Solibacteres;o__Solibacterales;f__Solibacteraceae;	Unclassified;	Bacteria;"Acidobacteria";Acidobacteria_Gp3;Gp3;	Bacteria;Acidobacteria;Acidobacteriia;Solibacterales;Solibacteraceae (Subgroup 3);Bryobacter;
579547	20	538111	101B_323	0.989259	88	0	0	98.7715	98	6427	23439	358	407	407	none	Bacteria;environmental samples;	k__Bacteria;p__Actinobacteria;c__Actinobacteria;o__Actinomycetales;f__Intrasporangiaceae;	Unclassified;	Bacteria;"Actinobacteria";Actinobacteria;Actinobacteridae;Actinomycetales;Micrococcineae;Intrasporangiaceae;	Bacteria;Actinobacteria;Actinobacteria;Micrococcales;Intrasporangiaceae;
579547	21	53994	101B_227	0.992879	87	0	0	98.5075	99	6427	23439	358	402	402	none	Bacteria;environmental samples;	k__Bacteria;p__Proteobacteria;c__Alphaproteobacteria;o__Rhodospirillales;f__Acetobacteraceae;g__Acidocella;	Unclassified;	Bacteria;"Proteobacteria";Alphaproteobacteria;Rhodospirillales;Acetobacteraceae;Acidocella;	Bacteria;Proteobacteria;Alphaproteobacteria;Acetobacterales;Acetobacteraceae;Acidocella;
579547	22	557209	101B_4611	0.993158	91	0	0	97.2705	99	6427	23439	358	402	402	none	Bacteria;	k__Bacteria;p__Proteobacteria;c__Alphaproteobacteria;o__Rhizobiales;f__Methylocystaceae;	Bacteria;Proteobacteria;Alphaproteobacteria;Rhizobiales;Roseiarcaceae;Roseiarcus;	Bacteria;"Proteobacteria";Alphaproteobacteria;Rhizobiales;Roseiarcaceae;Roseiarcus;	Bacteria;Proteobacteria;Alphaproteobacteria;Rhizobiales;Beijerinckiaceae;Roseiarcus;
579547	23	568398	103B_56704	0.992797	87	0	0	97.7612	99	6427	23439	358	402	402	none	Unclassified;	k__Bacteria;p__Acidobacteria;c__Acidobacteriia;o__Acidobacteriales;f__Acidobacteriaceae;	Unclassified;	Bacteria;"Acidobacteria";Acidobacteria_Gp1;Granulicella;	Bacteria;Acidobacteria;Acidobacteriia;Acidobacteriales;Acidobacteriaceae (Subgroup 1);Granulicella;
579547	24	572984	101B_4836	0.996565	88	0	0	97.0149	99	6427	23439	358	402	402	none	Unclassified;	k__Bacteria;p__Proteobacteria;c__Alphaproteobacteria;o__Rhodospirillales;f__Acetobacteraceae;	Unclassified;	Bacteria;"Proteobacteria";Alphaproteobacteria;Rhodospirillales;Acetobacteraceae;	Bacteria;Proteobacteria;Alphaproteobacteria;Acetobacterales;Acetobacteraceae;
579547	25	576231	106B_65974	0.996649	88	0	0	98.5258	99	6427	23439	358	407	407	none	Bacteria;	k__Bacteria;p__Actinobacteria;c__Actinobacteria;o__Actinomycetales;f__Kineosporiaceae;	Bacteria;Actinobacteria;Actinobacteria;Kineosporiales;Kineosporiaceae;Kineosporia;	Bacteria;"Actinobacteria";Actinobacteria;Actinobacteridae;Actinomycetales;Kineosporiineae;Kineosporiaceae;Kineosporia;	Bacteria;Actinobacteria;Actinobacteria;Kineosporiales;Kineosporiaceae;Kineosporia;
579547	26	590450	101B_69181	0	86	0	0	100	100	6427	23439	358	402	402	none	Bacteria;	k__Bacteria;p__Firmicutes;c__Clostridia;o__Clostridiales;f__Clostridiaceae;g__Clostridium;	Bacteria;Firmicutes;Clostridia;Clostridiales;Clostridiaceae;Clostridium;	Bacteria;Firmicutes;Clostridia;Clostridiales;Clostridiaceae 1;Clostridium sensu stricto;	Bacteria;Firmicutes;Clostridia;Clostridiales;Clostridiaceae 1;Clostridium sensu stricto 13;
579547	27	647790	101B_583	0.983916	90	0	0	98.0099	98	6427	23439	358	402	402	none	Bacteria;environmental samples;	k__Bacteria;p__Proteobacteria;c__Alphaproteobacteria;o__Rhizobiales;f__Methylocystaceae;	Unclassified;	Bacteria;"Proteobacteria";Alphaproteobacteria;Rhizobiales;Roseiarcaceae;Roseiarcus;	Bacteria;Proteobacteria;Alphaproteobacteria;Rhizobiales;Beijerinckiaceae;Roseiarcus;
579547	28	688259	107B_54008	0	89	0	0	100	100	6427	23439	358	407	407	none	Bacteria;	k__Bacteria;p__Actinobacteria;c__Actinobacteria;o__Actinomycetales;f__Micromonosporaceae;	Bacteria;Actinobacteria;Actinobacteria;Actinomycetales;Micromonosporineae;Micromonosporaceae;Actinoplanes;	Bacteria;"Actinobacteria";Actinobacteria;Actinobacteridae;Actinomycetales;Micromonosporineae;Micromonosporaceae;Actinoplanes;	Bacteria;Actinobacteria;Actinobacteria;Micromonosporales;Micromonosporaceae;Actinoplanes;
579547	29	798634	102B_123346	0.996816	90	0	0	98.8318	99	6427	23439	358	427	427	none	Bacteria;	k__Bacteria;p__Proteobacteria;c__Betaproteobacteria;o__Burkholderiales;f__Comamonadaceae;g__Leptothrix;	Unclassified;	Bacteria;"Proteobacteria";Betaproteobacteria;Burkholderiales;	Bacteria;Proteobacteria;Gammaproteobacteria;Betaproteobacteriales;Burkholderiaceae;
579547	30	806916	101B_4741	0.992427	88	0	0	96.5174	99	6427	23439	358	402	402	none	Bacteria;	k__Bacteria;p__Proteobacteria;c__Alphaproteobacteria;o__Rhodospirillales;f__Acetobacteraceae;	Bacteria;Proteobacteria;Alphaproteobacteria;Rhodospirillales;Acetobacteraceae;Acidisphaera;	Bacteria;"Proteobacteria";Alphaproteobacteria;Rhodospirillales;Acetobacteraceae;	Bacteria;Proteobacteria;Alphaproteobacteria;Acetobacterales;Acetobacteraceae;
579547	31	818605	103B_26740	0.996602	90	0	0	99.7512	99	6427	23439	358	402	402	none	Bacteria;Proteobacteria;Alphaproteobacteria;	k__Bacteria;p__Proteobacteria;c__Alphaproteobacteria;o__Sphingomonadales;f__Sphingomonadaceae;	Unclassified;	Bacteria;"Proteobacteria";Alphaproteobacteria;Sphingomonadales;Sphingomonadaceae;Novosphingobium;	Bacteria;Proteobacteria;Alphaproteobacteria;Sphingomonadales;Sphingomonadaceae;Novosphingobium;
579547	32	870223	101B_45564	0.996618	89	0	0	98.7715	99	6427	23439	358	407	407	none	Bacteria;	k__Bacteria;p__Actinobacteria;c__Actinobacteria;o__Actinomycetales;f__Nakamurellaceae;	Unclassified;	Bacteria;"Actinobacteria";Actinobacteria;Actinobacteridae;Actinomycetales;Frankineae;Nakamurellaceae;Nakamurella;	Bacteria;Actinobacteria;Actinobacteria;Frankiales;Nakamurellaceae;Nakamurella;
579547	33	979536	103B_1946	0.99268	87	0	0	96.0199	99	6427	23439	358	402	402	none	Bacteria;	k__Bacteria;p__Acidobacteria;c__Solibacteres;o__Solibacterales;f__Solibacteraceae;	Unclassified;	Bacteria;"Acidobacteria";Acidobacteria_Gp3;Gp3;	Bacteria;Acidobacteria;Acidobacteriia;Solibacterales;Solibacteraceae (Subgroup 3);Bryobacter;
579547	34	New.ReferenceOTU10157	56B_63607	0.956743	87	0	0	94.5274	95	6427	23439	358	402	402	none	Bacteria;environmental samples;	k__Bacteria;p__Proteobacteria;c__Alphaproteobacteria;o__Rhodospirillales;f__Acetobacteraceae;	Unclassified;	Bacteria;"Proteobacteria";Alphaproteobacteria;Rhodospirillales;Acetobacteraceae;unclassified_Acetobacteraceae;	Bacteria;Proteobacteria;Alphaproteobacteria;Acetobacterales;Acetobacteraceae;
579547	35	New.ReferenceOTU13914	114B_65949	0.987324	87	0	0	97.0149	98	6427	23439	358	402	402	none	Bacteria;environmental samples;	k__Bacteria;p__Proteobacteria;c__Alphaproteobacteria;o__Rhodospirillales;f__Acetobacteraceae;g__Acidocella;	Unclassified;	Bacteria;"Proteobacteria";Alphaproteobacteria;Rhodospirillales;Acetobacteraceae;	Bacteria;Proteobacteria;Alphaproteobacteria;Acetobacterales;Acetobacteraceae;Acidocella;
579547	36	New.ReferenceOTU61761	10B_90312	0.996643	88	0	0	98.2801	99	6427	23439	358	407	407	none	Bacteria;	k__Bacteria;p__Actinobacteria;c__Actinobacteria;o__Actinomycetales;f__Kineosporiaceae;	Bacteria;Actinobacteria;Actinobacteria;Kineosporiales;Kineosporiaceae;Kineosporia;	Bacteria;"Actinobacteria";Actinobacteria;Actinobacteridae;Actinomycetales;Kineosporiineae;Kineosporiaceae;Kineosporia;	Bacteria;Actinobacteria;Actinobacteria;Kineosporiales;Kineosporiaceae;Kineosporia;
579547	37	New.CleanUp.ReferenceOTU174212	101B_19979	0.996541	87	0	0	97.7612	99	6427	23439	358	402	402	none	Bacteria;environmental samples;	k__Bacteria;p__Proteobacteria;c__Alphaproteobacteria;o__Rhodospirillales;f__Acetobacteraceae;g__Acidocella;	Unclassified;	Bacteria;"Proteobacteria";Alphaproteobacteria;Rhodospirillales;Acetobacteraceae;	Bacteria;Proteobacteria;Alphaproteobacteria;Acetobacterales;Acetobacteraceae;Acidocella;
