# Supplementary material for: Environmental patterns of brown moss- and Sphagnum-associated microbial communities
Source: Sci Rep. 2020 Dec 29;10:22412. doi: 10.1038/s41598-020-79773-2 (PMC7772339; doi:10.1038/s41598-020-79773-2)
Supplement: Supplementary file 3 — Supplementary Information 3. [file 41598_2020_79773_MOESM3_ESM.txt]

>1015820 106B_38282
TGGGGAATCTTGCGCAATGGGCGAAAGCCTGACGCAGCAACGCCGCGTGCGGGAAGAAGG
CCTTAGGGTTGTAAACCGCTTTCAGTAGGAACGAAAATGACGGTACCTGCAGAAGAAGGT
GCGGCCAACTACGTGCCAGCAGCCGCGGTGACACGTAGGCACCAAGCGTTGTCCGGATTT
ATTGGGCGTAAAGAGCTCGTAGGCGGTTGAGTAAGTCGGGTGTGAAAACTCTGGGCTTAA
CCCAGAGCCGCCACTCGATACTGCTCTGACTTGAGTTCGGTAGGGGAGCAGGGAATTCCT
AGTGTAGCGGTGAAATGCGCAGATATTAGGAGGAACACCGGTGGCGAAGGCGCTGCTCTG
GGCCGAAACTGACGCTGAGGAGCGAAAGCGTGGGTAGCAAACA
>1105814 101B_1589
TGGGGAATATTGGACAATGGGCGCAAGCCTGATCCAGCCATGCCGCGTGAGTGATGAAGG
CCCTAGGGTTGTAAAGCTCTTTTGTGCGGGAAGATAATGACGGTACCGCAAGAATAAGCC
CCGGCTAACTTCGTGCCAGCAGCCGCGGTAATACGAAGGGGGCTAGCGTTGCTCGGAATC
ACTGGGCGTAAAGGGTGCGTAGGCGGGTCTTTAAGTCAGGGGTGAAATCCTGGAGCTCAA
CTCCAGAACTGCCTTTGATACTGAGGATCTTGAGTTCGGGAGAGGTGAGTGGAACTGCGA
GTGTAGAGGTGAAATTCGTAGATATTCGCAAGAACACCAGTGGCGAAGGCGGCTCACTGG
CCCGATACTGACGCTGAGGCACGAAAGCGTGGGGAGCAAACA
>1114358 101B_71229
TGGGGAATATTGCGCAATGGGCGAAAGCCTGACGCAGCAACGCCGCGTGGGGGATGAAGG
CCTTCGGGTTGTAAACCTCTTTCAGCAGGGAAGAAGCGAAAGTGACGGTACCTGCAGAAG
AAGCACCGGCTAACTACGTGCCAGCAGCCGCGGTAATACGTAGGGTGCAAGCGTTGTCCG
GAATTATTGGGCGTAAAGAGCTCGTAGGCGGTTTGTCGCGTCTGCTGTGAAAATTCGGGG
CTCAACCCCGGACTTGCAGTGGGTACGGGCAGACTAGAGTGTGGTAGAGGAGACTGGAAT
TCCTGGTGTAGCGGTGGAATGCGCAGATATCAGGAGGAACACCAGTGGCGAAGGCGGGTC
TCTGGGCCACAACTGACGCTGAGGAGCGAAAGCGTGGGGAGCGAACA
>1119629 10B_268632
CAAGGAATTTTCGTCAATGGGCGCAAGCCTGAACGAGCAACGCCGCGTGCGGGATGACGG
CCTTCGGGTTGTAAACCGCTTTTTGGGGGGACGATGATGACGGTACCCTCGGAATAAGCC
CCGGCTAACTCTGTGCCAGCAGCCGCGGTAATACAGAGGGGGCAAGCGTTGTCCGGAATT
ACTGGGCGTAAAGCGTCCGCAGGTGGCCCAGCACGTGTTCTGTGAAAGCCCCGCGCTTAA
CGCGGGGAGGCCAGGACAGACTGCTGAGCTGGAGGGGTGCAGAGGGTCGTGGAATTGCCG
GTGTAGTGGTGAAATGCGTAGAGATCGGCAGGAACACCAAGGACGAAGGTAGCGACCTGG
GCACTACCTGACACTCAGGGACGACAGCGTGGGGAGCAAACC
>13505 101B_442
TAGGGAATCTTGCGCAATGGACGAAAGTCTGACGCAGCAACGCCGCGTGAGGGACGAAGG
CTTTCTGAGTTGTAAACCTCTTTCGACAGGAACGATTGTGACGGTACCTGTAGAAGAAGC
ACCGGCCAACTATGTGCCAGCAGCCGCGGTGATACATAGGGTGCAAGCGTTATTCGGATT
TATTGGGCGTAAAGAGCTCGTAGGCGGTTCGACAAGTCGGGTGTTAAACCCCCAGGCTTA
ACCTGGGGCCGCCACCCGAAACTGTTGTGACTAGAGTTTGGTAGGGGATCACGGAATTCC
TGGTGTAGCGGTGGAATGCGCAGATATCAGGAGGAACACCAGTAGCGAAGGCGGTGATCT
GGGCCAATACTGACGCTGAGGAGCGAAAGCGTGGGGAGCGAACA
>155989 101B_4385
TGGGGAATATTGGACAATGGGGGAAACCCTGATCCAGCGACGCCGCGTGTGTGAAGAAGG
CCTGCGGGTTGTAAAGCACTTTTAGTGGGGACAAAAAGCCATGGATTAATACTCTGTGGT
CTTGATTTAACCCAAAGAAAAAGCACCGGCTAACTCTGTGCCAGCAGCCGCGGTAATACA
GAGGGTGCGAGCGTTAATCGGAATTACTGGGCGTAAAGCGCGCGTAGACGGTTTTGTAAG
TCAGATGTGAAATCCCTGGGCTCAACCTGGGAACTGCATTTGAAACTGCATGGCTAGAGT
ATGGTAGAGGGAAGTGGAATTTCCGGTGTAGCGGTGAAATGCGTAGATATCGGAAGGAAC
ACCAGTGGCGAAAGCGACTTCCTGGACCAATACTGACGTTCATGTGCGAAAGCGTGGGGA
GCAAACA
>205348 106B_99453
TGGGGAATCTTGGACAATGGGCGCAAGCCTGATCCAGCCATGCCGCGTGGATGATGAAGG
CCCTAGGGTTGTAAAATCCTTTCGTCAGGGACGATAATGACGGTACCTGAAGAAGAAGCC
CCGGCTAACTTCGTGCCAGCAGCCGCGGTAATACGAAGGGGGCTAGCGTTGTTCGGAATT
ACTGGGCGTAAAGCGCATGTAGGCGGGTCGTTAAGTCGGGGGTGAAAGCCCAGAGCTCAA
CTCTGGAACTGCCTTCGATACTGGCGACCTGGACCCAAGGAGAGGCGAGTGGAATTGCGA
GTGTAGAGGTGAAATTCGTAGATATTCGCAGGAACACCAGTGGCGAAGGCGACTCGCTGG
ACTTGTGGTGACGCTGAGATGCGAAAGCGTGGGGAGCAAACA
>217481 101B_2868
TGGGGAATATTGGACAATGGGCGAAAGCCTGATCCAGCAATGCCGCGTGAGTGATGAAGG
CCTTAGGGTTGTAAAGCTCTTTCGGGTGGGACGATGATGACGGTACCACCAGAAGAAGCC
CCGGCTAACTTCGTGCCAGCAGCCGCGGTAATACGAAGGGGGCTAGCGTTGTTCGGAATT
ACTGGGCGTAAAGCGCACGCAGGCGGCTCGATAAATTAGAAGTGAAAGCCCCGGGCTTAA
CCTGGGAATTGCTTTTAAGACTGTCGAGCTAGAATCCAGAAGAGGGTAGTGGAATTCCGA
GTGTAGAGGTGAAATTCGTAGATATTCGGAAGAACACCAGTGGCGAAGGCGACTACCTGG
TCTGGCATTGACGCTCATGTGCGAAAGCGTGGGGAGCAAACA
>219226 107B_788
TGGGGAATCTTGCGCAATGGCCGAGAGGCTGACGCAGCGACGCCGCGTGGGGGATGAAGC
ATTTCGGTGTGTAAACCCCTGTTGCTCGGGACGAACGATCCTTTTCGAGGGATGTGACGG
TACCGAGTGAGGAAGCACCGGCTAACTCCGTGCCAGCAGCCGCGGTAATACGGAGGGTGC
GAGCGTTGTCCGGAATCACTGGGCGTAAAGGGCGCGTAGGTGGTTGGATGCGCCGGTGGT
GAAAGCGCAGGGCTCAACCCTGCGTCGGCCATCGGGACGGTCCGACTGGAGCACTGTAGA
GGCAGGTGGAATTCCGGGTGTAGCGGTGGAATGCGTAGAGATCCGGAAGAACACCGGTGG
CGAAGGCGGCCTGCTGGGCAGTTGCTGACACTGAGGCGCGACAGCGTGGGGAGCAAACA
>223618 101B_712
TGGGGAATATTGGACAATGGGCGAAAGCCTGATCCAGCAATGCCGCGTGTGTGAAGAAGG
TCTTCGGATTGTAAAGCACTTTCGGCGGGGACGATGATGACGGTACCCGCAGAAGAAGCC
CCGGCTAACTTCGTGCCAGCAGCCGCGGTAATACGAAGGGGGCTAGCGTTGCTCGGAATG
ACTGGGCGTAAAGGGCGCGTAGGCGGTTTGCCAAGTTAGATGTGAAATTCCTGGGCTTAA
CCTGGGGGCTGCATTTGATACTGGCAGGCTTGAGTGTGGAAGAGGGTCGTGGAATTCCCA
GTGTAGAGGTGAAATTCGTAGATATTGGGAAGAACACCGGTGGCGAAGGCGGCGACCTGG
TCCATAACTGACGCTGAGGCGCGAAAGCGTGGGGAGCAAACA
>227434 101B_722
TGGGGAATCTTGCGCAATGGGCGAAAGCCTGACGCAGCCATGCCGCGTGGATGATGAAGG
TCTTAGGATTGTAAAATCCTTTCAGCGGGGACGATAATGACGGTACCCGCAGAAGAAGCC
CCGGCTAACTTCGTGCCAGCAGCCGCGGTAATACGAAGGGGGCTAGCGTTGCTCGGATTT
ACTGGGCGTAAAGGGCGCGTAGGCGGACAGTTTAGTTGGGGGTGAAAGCCCGGGGCTCAA
CCTCGGAATTGCCTTCAATACTGGCTGTCTTGAGTATGGGAGAGGTGAGTGGAACTCCGA
GTGTAGAGGTGAAATTCGTAGATATTCGGAAGAACACCAGTGGCGAAGGCGACTCACTGG
CCCATTACTGACGCTGAGGCGCGAAAGCGTGGGGAGCAAACA
>254922 102B_22247
TGGGGAATATTGGACAATGGGCGAAAGCCTGATCCAGCAATGCCGCGTGTGTGAAGAAGG
TCTTCGGATTGTAAAGCACTTTTGGCAGGGACGATGATGACGGTACCTGCAGAATAAGCC
CCGGCTAACTTCGTGCCAGCAGCCGCGGTAATACGAAGGGGGCTAGCGTTGCTCGGAATG
ACTGGGCGTAAAGGGCGCGTAGGCGGCCTACACAGTCAGATGTGAAATTCCTGGGCTCAA
CCTGGGGACTGCATTTGAGACGTGTAAGCTTGAGTGGAGAAGAGGGTCGTGGAATTACCA
GTGTAGAGGTGAAATTCGTAGATATTGGTAAGAACACCGGTGGCGAAGGCGGCGACCTGG
TCTTTAACTGACGCTGAGGCGCGAAAGCGTGGGGAGCAAACA
>271114 101B_445
TGGGGAATATTGGACAATGGGCGCAAGCCTGATCCAGCAATGCCGCGTGTGTGAAGAAGG
TCTTCGGATTGTAAAGCACTTTTGGCGGGGACGATGATGACGGTACCCGCAGAATAAGCC
CCGGCTAACTTCGTGCCAGCAGCCGCGGTAATACGAAGGGGGCTAGCGTTGCTCGGAATG
ACTGGGCGTAAAGGGCGCGTAGGCGGCCTACACAGTCAGATGTGAAATTCCTGGGCTCAA
CCTGGGGACTGCATTTGATACGTGTGAGCTTGAGTGAAGAAGAGGGTCGTGGAATTTCCA
GTGTAGAGGTGAAATTCGTAGATATTGGAAAGAACACCGGTGGCGAAGGCGGCGACCTGG
TCTTTAACTGACGCTGAGGCGCGAAAGCGTGGGGAGCAAACA
>279138 101B_2878
TGGGGAATATTGGACAATGGGGGAAACCCTGATCCAGCGACGCCGCGTGTGTGAAGAAGG
CCTGCGGGTTGTAAAGCACTTTTAGTGGGGACAAAAAGCTACGGATTAATACTTCGTGGT
CTTGATTTAACCCAAAGAAAAAGCACCGGCTAACTCTGTGCCAGCAGCCGCGGTAATACA
GAGGGTGCGAGCGTTAATCGGAATTACTGGGCGTAAAGCGCGCGTAGACGGTTTTGTAAG
TCAGATGTGAAATCCCTGGGCTCAACCTGGGAACTGCATTTGAAACTGCATGGCTAGAGT
ATGGTAGAGGGAAGTGGAATTTCCGGTGTAGCGGTGAAATGCGTAGATATCGGAAGGAAC
ACCAGTGGCGAAAGCGACTTCCTGGACCAATACTGACGTTCATGTGCGAAAGCGTGGGGA
GCAAACA
>37406 101B_5900
TGGGGAATATTGGACAATGGGCGAAAGCCTGATCCAGCAATGCCGCGTGAGTGATGAAGG
CCTTAGGGTTGTAAAGCTCTTTCGGGTGGGACGATGATGACGGTACCACCAGAAGAAGCC
CCGGCTAACTTCGTGCCAGCAGCCGCGGTAATACGAAGGGGGCTAGCGTTGTTCGGAATT
ACTGGGCGTAAAGCGCACGCAGGCGGCTCGATAAATTAGAAGTGAAAGCCTTGGGCTTAA
CCTGAGAATTGCTTTTAAGACTGTCGAGCTAGAATCCAGAAGAGGGTAGTGGAATTCCGA
GTGTAGAGGTGAAATTCGTAGATATTCGGAAGAACACCAGTGGCGAAGGCGACTACCTGG
TCTGGCATTGACGCTCATGTGCGAAAGCGTGGGGAGCAAACA
>4321318 103B_995
TGGGGAATATTGGACAATGGGCGCAAGCCTGATCCAGCAATGCCGCGTGTGTGAAGAAGG
TCTTCGGATTGTAAAGCACTTTCGACGGGGACGATGATGACGGTACCCGTAGAAGAAGCC
CCGGCTAACTTCGTGCCAGCAGCCGCGGTAATACGAAGGGGGCTAGCGTTGCTCGGAATG
ACTGGGCGTAAAGGGCGCGTAGGCGGATGGCACAGTCAGATGTGAAATTCCCGGGCTTAA
CCTGGGGGCTGCATTTGATACGTGGTGTCTAGAGTGAGGAAGAGGGTTGTGGAATTCCCA
GTGTAGAGGTGAAATTCGTAGATATTGGGAAGAACACCGGTGGCGAAGGCGGCAACCTGG
TCCTTGACTGACGCTGAGGCGCGAAAGCGTGGGGAGCAAACA
>4355811 107B_7716
TAGGGAATATTGGACAATGGGCGAAAGCCTGATCCAGCCATGCCGCGTGAGTGAAGAAGG
CCTTAGGGTTGTAAAGCTCTTTTGGCGGGGAAGATAATGACGGTACCCGCAGAATAAGCT
CCGGCTAACTTCGTGCCAGCAGCCGCGGTAATACGAAGGGGGCTAGCGTTGTTCGGAATC
ACTGGGCGTAAAGCGCACGCAGGCGGATTGATAAGTCGGGGGTGAAATCCCGAGGCTCAA
CCTCGGAATTGCCTTCGATACTGTCTGTCTTGAGTCCGGGAGAGGTGAGTGGAATTCCTA
GTGTAGAGGTGAAATTCGTAGATATTAGGAAGAACACCAGTGGCGAAGGCGGCTCACTGG
CCCGGTACTGACGCTCATGTGCGAAAGCGTGGGGAGCAAACA
>4468101 103B_14348
TGGGGAATATTGGACAATGGGGGAAACCCTGATCCAGCGACGCCGCGTGTGTGAAGAAGG
CCTGCGGGTTGTAAAGCACTTTTAGTGGGGACAAAAAGCCATGGACTAATACTCTGTGGT
CTTGATTTAACCCAAAGAAAAAGCACCGGCTAACTCTGTGCCAGCAGCCGCGGTAATACA
GAGGGTGCGAGCGTTAATCGGAATTACTGGGCGTAAAGCGCGCGTAGACGGTTTTGTAAG
TCAGATGTGAAATCCCTGGGCTCAACCTGGGAACTGCATTTG
>534914 101B_75539
TGGGGAATCTTGCACAATGGACGAAAGTCTGATGCAGCGACGCCGCGTGAGCGATGAAGC
CCTTCGGGGTGTAAAGCTCTTTCGGCAGGGACGATAATGACGGTACCTGAAGAAGAAGCT
GCGGCTAACTACGTGCCAGCAGCCGCGGTAATACGTAGGCAGCGAGCGTTGTTCGGAATT
ACTGGGCGTAAAGAGTGTGTAGGCGGTGCTCTAAGTTTGGTGTGAAATCTCCCGGCTCAA
CTGGGAGGGTGCGCCGAAGACTGGAGTGCTCGAGTGTGGGAGAGGAAAGCGGAATTCCTG
GTGTAGCGGTGAAATGCGTAGATATCAGGAGGAACACCTGTGGTGTAGACGGCTTTCTGG
ACCATTACTGACGCTGAGACACGAAAGCGTGGGTAGCAAACA
>538111 101B_323
TGGGGAATATTGCACAATGGGCGAAAGCCTGATGCAGCGACGCCGCGTGAGGGATTAAGG
CCTTCGGGTTGTAAACCTCTTTCAGCAGGGAAGAAGCGAGAGTGACGGTACCTGCAGAAG
AAGCACCGGCTAACTACGTGCCAGCAGCCGCGGTAATACGTAGGGTGCAAGCGTTGTCCG
GAATTATTGGGCGTAAAGAGCTTGTAGGCGGTTTGTCGCGTCTGCTGTGAAATTTCGGGG
CTCAACCCCGAACTTGCAGTGGGTACGGGCAGACTAGAGTGTGGTAGGGGAGACTGGAAT
TCCTGGTGTAGCGGTGAAATGCGCAGATATCAGGAGGAACACCGATGGCGAAGGCAGGTC
TCTGGGCCACTACTGACGCTGAGAAGCGAAAGCATGGGGAGCGAACA
>53994 101B_227
TGGGGAATATTGGACAATGGGCGCAAGCCTGATCCAGCAATGCCGCGTGTGTGAAGAAGG
TCTTCGGATTGTAAAGCACTTTTGGCAGGGACGATGATGACGGTACCTGCAGAATAAGCC
CCGGCTAACTTCGTGCCAGCAGCCGCGGTAATACGAAGGGGGCTAGCGTTGCTCGGAATG
ACTGGGCGTAAAGGGCGCGTAGGCGGCTGTCACAGTCAGATGTGAAATTCCTGGGCTCAA
CCTGGGGACTGCATTTGATACGTGGCGGCTTGAGTGGAGAAGAGGGTTGTGGAATTTCCA
GTGTAGAGGTGAAATTCGTAGATATTGGAAAGAACACCGGTGGCGAAGGCGGCAACCTGG
TCTTTAACTGACGCTGAGGCGCGAAAGCGTGGGGAGCAAACA
>557209 101B_4611
TGGGGAATATTGGACAATGGGCGAAAGCCTGATCCAGCCATGCCGCGTGAGTGATGACGG
CCTTAGGGTTGTAAAGCTCTTTCGCCCACGACGATAATGACGGTAGTGGGAGAAGAAGCC
CCGGCTAACTTCGTGCCAGCAGCCGCGGTAATACGAAGGGGGCTAGCGTTGTTCGGAATT
ACTGGGCGTAAAGCGCGTGTAGGCGGGTCCTTAAGTCAGGGGTGAAATGCCAAGGCTCAA
CCTTGGAACTGCCTTTGATACTGGGGATCTTGAGTCCGGGAGAGGTGAGTGGAACTGCGA
GTGTAGAGGTGAAATTCGTAGATATTCGCAAGAACACCAGTGGCGAAGGCGGCTCACTGG
CCCGGAACTGACGCTGAGACGCGAAAGCGTGGGGAGCAAACA
>568398 103B_56704
TGGGGAATTTTGCGCAATGGGGGAAACCCTGACGCAGCAACGCCGCGTGGAGGATGAAAT
ATCTTGGTATGTAAACTCCTTTCGATGGGGAAGATTATGACGGTACCCATAGAAGAAGCC
CCGGCTAACTTCGTGCCAGCAGCCGCGGTAATACGAGGGGGGCAAGCGTTGTTCGGAATT
ATTGGGCGTAAAGGGTGCGTAGGCGGTTTGACAAGTCTTGTGTGAAATCTATGGGCTCAA
CCCATAGTCTGCACAGGAAACTGTCGGGCTTGAGTATGGGAGAGGTGAGTGGAATTTCCG
GTGTAGCGGTGAAATGCGTAGATATCGGAAGGAACACCTGTGGCGAAAGCGGCTCACTGG
ACCATAACTGACGCTGATGCACGAAAGCTAGGGGAGCAAACA
>572984 101B_4836
TGGGGAATATTGGACAATGGGCGAAAGCCTGATCCAGCAATGCCGCGTGGATGAAGAAGG
TCTTCGGATTGTAAAGTCCTTTCGGCGGGGACGATGATGACGGTACCCGCAGAAGAAGCC
CCGGCTAACTTCGTGCCAGCAGCCGCGGTAATACGAAGGGGGCTAGCGTTGCTCGGAATG
ACTGGGCGTAAAGGGCGCGTAGGCGGTTTGTACAGTCAGATGTGAAATTCCCGGGCTTAA
CCTGGGGACTGCATTTGATACGTGCAGGCTTGAGTGTGGAAGAGGGTCGTGGAATTCCCA
GTGTAGAGGTGAAATTCGTAGATATTGGGAAGAACACCGGTGGCGAAGGCGGCGACCTGG
TCCATAACTGACGCTGAGGCGCGAAAGCGTGGGGAGCAAACA
>576231 106B_65974
TGGGGAATATTGCGCAATGGGCGGAAGCCTGACGCAGCGACGCCGCGTGAGGGATGAAGG
CCTTCGGGTCGTAAACCTCTTTCAGCAGGGAAGAAGCGAGAGTGACGGTACCTGCAGAAG
AAGCACCGGCTAACTACGTGCCAGCAGCCGCGGTAATACGTAGGGTGCAAGCGTTGTCCG
GAATTATTGGGCGTAAAGAGCTCGTAGGCGGTCTGTCGCGTCTGCTGTGAAAACTCAGGG
CTTAACCCTGAGCTTGCAGTGGGTACGGGCAGACTAGAGTGCGGTAGGGGAGACTGGAAT
TCCTGGTGTAGCGGTGAAATGCGCAGATATCAGGAGGAACACCGGTGGCGAAGGCGGGTC
TCTGGGCCGTAACTGACGCTGAGGAGCGAAAGCATGGGGAGCGAACA
>590450 101B_69181
TGGGGAATATTGCGCAATGGGGGAAACCCTGACGCAGCAACGCCGCGTGAATGATGAAGG
CCTTCGGGTTGTAAAGTTCTGTCTTCTGGGACGATAATGACGGTACCAGAGGAGGAAGCC
ACGGCTAACTACGTGCCAGCAGCCGCGGTAATACGTAGGTGGCAAGCGTTGTCCGGATTT
ACTGGGCGTAAAGGATGCGTAGGCGGACATTTAAGTCAGATGTGAAATACCCGAGCTTAA
CTTGGGTGCTGCATTTGAAACTGGGTGTCTAGAGTGCAGGAGAGGTAAGTGGAATTCCTA
GTGTAGCGGTGAAATGCGTAGAGATTAGGAAGAACACCAGTGGCGAAGGCGACTTACTGG
ACTGTAACTGACGCTGAGGCATGAAAGCGTGGGGAGCAAACA
>647790 101B_583
TGGGGAATATTGGACAATGGGCGCAAGCCTGATCCAGCCATGCCGCGTGAGTGATGACGG
CCTTAGGGTTGTAAAGCTCTTTCGCTAGGGACGATAATGACGGTACCTAGACAAGAAGCC
CCGGCTAACTTCGTGCCAGCAGCCGCGGTAATACGAAGGGGGCTAGCGTTGTTCGGAATT
ACTGGGCGTAAAGCGCGTGTAGGCGGGCTTTTAAGTCAGGGGTGAAATGCCAAGGCTCAA
CCTTGGAACTGCCTTTGATACTGGAAGTCTTGAGTCCGGGAGAGGTGAGTGGAACTGCGA
GTGTAGAGGTGAAATTCGTAGATATTCGCAAGAACACCAGTGGCGAAGGCGGCTCACTGG
CCCGGAACTGACGCTGAGACGCGAAAGCGTGGGGAGCAAACA
>688259 107B_54008
TGGGGAATATTGCACAATGGGCGGAAGCCTGATGCAGCGACGCCGCGTGAGGGATGACGG
CCTTCGGGTTGTAAACCTCTTTCAGCAGGGACGAAGCGCAAGTGACGGTACCTGCAGAAG
AAGCGCCGGCCAACTACGTGCCAGCAGCCGCGGTAAGACGTAGGGCGCGAGCGTTGTCCG
GATTTATTGGGCGTAAAGAGCTCGTAGGCGGCTTGTCGCGTCGACTGTGAAAACCCGCGG
CTCAACCGCGGGCCTGCAGCCGATACGGGCAGGCTAGAGTTCGGTAGGGGAGACTGGAAT
TCCTGGTGTAGCGGTGAAATGCGCAGATATCAGGAGGAACACCGATGGCGAAGGCAGGTC
TCTGGGCCGATACTGACGCTGAGGAGCGAAAGCGTGGGGAGCGAACA
>798634 102B_123346
TGGGGAATTTTGGACAATGGGCGCAAGCCTGATCCAGCCATGCCGCGTGCGGGAAGAAGG
CCTTCGGGTTGTAAACCGCTTTTGTCAGGGAAGAAACGCTCCGGGCTAATACCCTGGGGT
AATGACGGTACCTGAAGAATAAGCACCGGCTAACTACGTGCCAGCAGCCGCGGTAATACG
TAGGGTGCAAGCGTTAATCGGAATTACTGGGCGTAAAGCGTGCGCAGGCGGTTATGCAAG
ACAGATGTGAAATCCCCGGGCTCAACCTGGGAACTGCATTTGTGACTGCATAGCTAGAGT
ACGGTAGAGGGGGATGGAATTCCGCGTGTAGCAGTGAAATGCGTAGATATGCGGAGGAAC
ACCGATGGCGAAGGCAATCCCCTGGACCTGTACTGACGCTCATGCACGAAAGCGTGGGGA
GCAAACA
>806916 101B_4741
TGGGGAATATTGGACAATGGGCGCAAGCCTGATCCAGCAATGCCGCGTGGGTGAAGAAGG
TCTTCGGATTGTAAAGCCCTTTCGGCGGGGACGATGATGACGGTACCCGCAGAAGAAGCC
CCGGCTAACTTCGTGCCAGCAGCCGCGGTAATACGAAGGGGGCTAGCGTTGCTCGGAATG
ACTGGGCGTAAAGGGCGCGTAGGCGGCTGTTACAGTCAGGCGTGAAATTCCTGGGCTCAA
CCTGGGGACTGCGCTTGATACGTAGTGGCTTGAGTGCGGAAGAGGGTCGTGGAATTCCCA
GTGTAGAGGTGAAATTCGTAGATATTGGGAAGAACACCGGTGGCGAAGGCGGCGACCTGG
TCCGTGACTGACGCTGAGGCGCGAAAGCGTGGGGAGCAAACA
>818605 103B_26740
TGGGGAATATTGGACAATGGGGGCAACCCTGATCCAGCAATGCCGCGTGAGTGATGAAGG
CCTTAGGGTCGTAAAGCTCTTTTACCCGGGATGATAATGACAGTACCGGGAGAATAAGCC
CCGGCTAACTCCGTGCCAGCAGCCGCGGTAATACGGAGGGGGCTAGCGTTGTTCGGAATT
ACTGGGCGTAAAGCGCACGTAGGCGGTTACTCAAGTCAGAGGTGAAAGCCCGGGGCTCAA
CCCCGGAACTGCCTTTGAAACTAGGTGACTGGAATCTTGGAGAGGCGAGTGGAATTCCGA
GTGTAGAGGTGAAATTCGTAGATATTCGGAAGAACACCAGTGGCGAAGGCGACTCGCTGG
ACAAGTATTGACGCTGAGGTGCGAAAGCGTGGGGAGCAAACA
>870223 101B_45564
TGGGGAATATTGCGCAATGGGCGGAAGCCTGACGCAGCGACGCCGCGTGAGGGATGACGG
CCTTCGGGTTGTAAACCTCTTTCAGCTCTGACGAAGCGAGAGTGACGGTAGGAGCAGAAG
AAGCACCGGCCAACTACGTGCCAGCAGCCGCGGTAATACGTAGGGTGCAAGCGTTGTCCG
GAATTATTGGGCGTAAAGAGCTCGTAGGCGGTTTGTCGCGTCGAATGTGAAAACCCGGGG
CTCAACTCCGGGCCTGCATTCGATACGGGCAGACTAGAGTTCGGTAGGGGAGACTGGAAT
TCCTGGTGTAGCGGTGAAATGCGCAGATATCAGGAGGAACACCGGTGGCGAAGGCGGGTC
TCTGGGCCGATACTGACGCTGAGGAGCGAAAGCGTGGGGAGCAAACA
>979536 103B_1946
TGGGGAATCTTGCACAATGGGGGCAACCCTGATGCAGCGACGCCGCGTGAACGATGAAGC
CCTTCGGGGTGTAAAGTTCTTTCGGCAGGGACGATAATGACGGTACCTGAAGAAGAAGCT
GCGGCTAACTACGTGCCAGCAGCCGCGGTAATACGTAGGCAGCGAGCGTTGTTCGGAATT
ACTGGGCGTAAAGAGTGTGTAGGCGGTGCTGTAAGTTCGGTGTGAAATCTCCTGGCTTAA
CTGGGAGGGTGCGCCGGAAACTGCAGTGCTCGAGTGTGGGAGAGGAAAGCGGAATTCCTG
GTGTAGCGGTGAAATGCGTAGATATCAGGAGGAACACCTGCGGTGTAGACGGCTTTCTGG
ACCATTACTGACGCTGAGACACGAAAGCGTGGGTAGCAAACA
>New.ReferenceOTU10157 56B_63607
TGGGGAATATTGGACAATGGGCGCAAGCCTGATCCAGCAATGCCGCGTGAGTGAAGAAGG
TCTTAGGATTGTAAAGCTCTTTCGGTGGGGACGATGATGACGGTACCCACAGAAGAAGCC
CCGGCTAACGTCGTGCGAGCAGCCGCGGTAATACGAAGGGGGCTAGCGTTGCTCGGAATG
ACTGGGCGTAAAGGGCGCGTAGGCGGCGGACATAGTCAGATGTGAAATTCCTGGGCTCAA
CCTGGGGACTGCATTTGATACGTGTTTGCTTGAGTGCGGAAGAGGGTCGTGGAATTCCCA
GTGTAGAGGTGAAATTCGTAGATATTGGGAAGAACACCGGTGGCGAAGGCGGCGACCTGG
TCCGTAACTGACGCTGAGGCGCGAAAGCGTAGGGAGCAAACA
>New.ReferenceOTU13914 114B_65949
TGGGGAATATTGGACAATGGGCGCAAGCCTGATCCAGCAATGCCGCGTGGGTGAAGAAGG
TCTTCGGATTGTAAAGCCCTTTTGGCGGGGACGATGATGACGGTACCCGCAGAATAAGCC
CCGGCTAACTTCGTGCCAGCAGCCGCGGTAATACGAAGGGGGCTAGCGTTGCTCGGAATG
ACTGGGCGTAAAGGGCGCGTAGGCGGCATATACAGTCAGATGTGAAATTCCTGGGCTCAA
CCTGGGGACTGCATTTGAAACGTATGAGCTTGAGTGAAGAAGAGGGTCGTGGAATTTCCA
GTGTAGAGGTGAAATTCGTAGATATTGGAAAGAACACCGGTGGCGAAGGCGGCGACCTGG
TCTTTAACTGACGCTGAGGCGCGAAAGCGTGGGGAGCAAACA
>New.ReferenceOTU61761 10B_90312
TGGGGAATATTGCGCAATGGGCGGAAGCCTGACGCAGCGACGCCGCGTGAGGGATGAAGG
CCTTCGGGTCGTAAACCTCTTTCAGCAGGGAAGAAGCGAGAGTGACGGTACCTGCAGAAG
AAGCACCGGCTAACTACGTGCCAGCAGCCGCGGTAATACGTAGGGTGCAAGCGTTGTCCG
GAATTATTGGGCGTAAAGAGCTCGTAGGCGGTCTGTCGCGTCTGCTGTGAAATCTCAGGG
CTTAACCCTGAGCTTGCAGTGGGTACGGGCAGACTAGAGTGCGGTAGGGGAGACTGGAAT
TCCTGGTGTAGCGGTGAAATGCGCAGATATCAGGAGGAACACCGGTGGCGAAGGCGGGTC
TCTGGGCCGTAACTGACGCTGAGGAGCGAAAGCATGGGGAGCGAACA
>New.CleanUp.ReferenceOTU174212 101B_19979
TGGGGAATATTGGACAATGGGCGAAAGCCTGATCCAGCAATGCCGCGTGGGTGAAGAAGG
TCTTCGGATTGTAAAGCCCTTTTGGCAGGGACGATGATGACGGTACCTGCAGAATAAGCC
CCGGCTAACTTCGTGCCAGCAGCCGCGGTAATACGAAGGGGGCTAGCGTTGCTCGGAATG
ACTGGGCGTAAAGGGCGCGTAGGCGGTTTATACAGTCAGATGTGAAATTCCTGGGCTCAA
CCTGGGGACTGCATTTGATACGTATGGACTTGAGTGGAGAAGAGGGTCGTGGAATTTCCA
GTGTAGAGGTGAAATTCGTAGATATTGGAAAGAACACCGGTGGCGAAGGCGGCGACCTGG
TCTTTAACTGACGCTGAGGCGCGAAAGCGTGGGGAGCAAACA
