# Supplementary material for: Environmental patterns of brown moss- and Sphagnum-associated microbial communities
Source: Sci Rep. 2020 Dec 29;10:22412. doi: 10.1038/s41598-020-79773-2 (PMC7772339; doi:10.1038/s41598-020-79773-2)
Supplement: Supplementary file 4 — Supplementary Information 4. [file 41598_2020_79773_MOESM4_ESM.txt]

>1120868 10B_94140
TGGGGAATATTGGACAATGGGCGGAAGCCTGATCCAGCAATACCGCGTGTGTGAAGAAGG
CCTGAGGGTTGTAAAGCACTTTCAATGGGAAGGAATACCTAATGGCGAATACCCATTAGA
CTGACATTACCCATACAAGAAGCACCGGCTAACTCCGTGCCAGCAGCCGCGGTAATACGG
AGGGTGCAAGCGTTAATCGGAATTACTGGGCGTAAAGCGTGCGTAGGCGGTTATTTAAGT
CAGATGTGAAAGCCCTGGGCTTAACCTGGGAACTGCATTTGATACTGGATGACTAGAGTT
GAGTAGAGGAGAGTGGAATTTCAGGTGTAGCGGTGAAATGCGTAGAGATCTGAAGGAACA
CCAGTGGCGAAGGCGGCTCTCTGGACTCAAACTGACGCTGAGGTACGAAAGCGTGGGTAG
CAAACA
>535429 102B_10362
TGGGGAATATTGGACAATGGGCGCAAGCCTGATCCAGCCATGCCGCGTGAGTGATGAAGG
CCTTAGGGTTGTAAAGCTCTTTCGCCAGGGACGATAATGACGGTACCTGGATAAGAAGCC
CCGGCTAACTTCGTGCCAGCAGCCGCGGTAATACGAAGGGGGCTAGCGTTGTTCGGATTT
ACTGGGCGTAAAGCGCACGTAGGCGGATCTTTAAGTCAGGGGTGAAATCCCGAGGCTCAA
CCTCGGAACTGCCTTTGATACTGGAGGTCTCGAGTCCGGGAGAGGTGAGTGGAAC
>588559 106B_124688
TGGGGAATATTGGACAATGGGCGAAAGCCTGATCCAGCAATACCGCGTGTGTGAAGAAGG
CCTGAGGGTTGTAAAGCACTTTCAATGGGAAGGAATACCTATCGGCGAATACCCGGTAGA
CTGACATTACCCATACAAGAAGCACCGGCTAACTCCGTGCCAGCAGCCGCGGTAATACGG
AGGGTGCAAGCGTTAATCGGAATTACTGGGCGTAAAGCGTGCGTAGGCGGTTCGTTAAGT
CAGATGTGAAAGCCCTGGGCTCAACCTGGGAACTGCATTTGATACTGGCGAACTAGAGTT
GAGTAGAGGAGAGTGGAATTTCAGGTGTAGCGGTGAAATGCGTAGAGATCTGAAGGAACA
CCAGTGGCGAAGGCGGCTCTCTGGACTCAAACTGACGCTGAGGTACGAAAGCGTGGGTAG
CAAACA
>701385 101B_18188
TGGGGAATATTGGACAATGGGCGCAAGCCTGATCCAGCCATGCCGCGTGAGTGATGAAGG
CCTTAGGGTTGTAAAGCTCTTTCGCCAGGGACGATAATGACGGTACCTGGATAAGAAGCC
CCGGCTAACTTCGTGCCAGCAGCCGCGGTAATACGAAGGGGGCTAGCGTTGTTCGGATTT
ACTGGGCGTAAAGCGCACGTAGGCGGATCTTTAAGTCAGGGGTGAAATCCCGAGGCTCAA
CCTCGGAACTGCCTTTGATACTGGAGGTCTCGAGTCCGGGAGAGGTGAGTGGAACTGCGA
GTGTAGAGGTGAAATTCGTAGATATTCGCAAGAACACCAGTGGCGAAGGCGGCTCACTGG
CCCGGTACTGACGCTGAGGTGCGAAAGCGTGGGGAGCAAACA
>New.ReferenceOTU13163 60B_79910
TGGGGAATATTGGACAATGGGCGAAAGCCTGATCCAGCAATACCGCGTGTGTGAAGAAGG
CCTGAGGGCTGTAAAGCACTTTCAATGGGAAGGAATACCTATCGGCGAATACCCGGTAGA
CTGACATTACCCATACAAGAAGCACCGGCTAACTCCGTGCCAGCAGCCGCGGTAATACGG
AGGGTGCAAGCGTTAATCGGAATTACTGGGCGTAAAGCGTGCGTAGGCGGTTCGTTAAGT
CAGATGTGAAAGCCCTGGGCTCAACCTGGGAACTGCATTTGATACTGGCGA
>New.ReferenceOTU30099 98B_66480
TGGGGAATATTGGACAATGGGCGCAAGCCTGATCCAGCCATGCCGCGTGAGTGATGACGG
CCTTAGGGTTGTAAAGCTCTTTCGCTAGGGACGATAATGACGGTACCTAGACAAGAAGCC
CCGGCTAACTTCGTGCCAGCAGCCGCGGTAATACGAAGGGGGCTAGCGTTGTTCGGAATT
ACTGGGCGTAAAGCGCACGTAGGCGGATCTTTAAGTCAGGGGTGAAATGCCAAGGCTCAA
CCTTGGAACTGCCTCTGATACTGGAGATCTTGAGTTCGAGAGAGGTGAGTGGAACTGCGA
GTGTAGAGGTGAAATTCGTAGATATTCGCAAGAACACCAGTGGCGAAGGCGGCTCACTAG
CTCGATACTGACGCTGAGGTGCGAAAGCGTGGGGAGCAAACA
>New.ReferenceOTU73174 10B_335428
TGGGGAATATTGGACAATGGGCGAAAGCCTGATCCAGCAATACCGCGTGTGTGAAGAAGG
CCTGAGGGTTGTAAAGCACTTTCAATGGGAAGGAATACCTATGGGCTAATACCCTGTAGA
CTGACATTACCCATAGAAGAAGCACCGGCTAACTCCGTGCCAGCAGCCGCGGTAATACGG
AGGGTGCGAGCGTTAATCGGAATTACTGGGCGTAAAGCGTGCGTAGGCGGTTCGTTAAGT
CAGATGTGAAAGCCCTGGGCTCAACCTGGGAACTGCATTTGATACTGGCGAACTAGAGTT
GAGTAGAGGAGAGTGGAATTTCAGGTGTAGCGGTGAAATGCGTAGAGATCTGAAGGAACA
CCAGTGGCGAAGGCGGCTCTCTGGACTCAAACTGACGCTGAGGTACGAAAGCGTGGGTAG
CAAACA
>New.ReferenceOTU890 118B_97537
TGGGGAATATTGGACAATGGGCGCAAGCCTGATCCAGCCATGCCGCGTGAGTGATGACGG
CCTTAGGGTTGTAAAGCTCTTTCGCACGCGACGATAATGACGGTAGCGTGAGAAGAAGCC
CCGGCTAACTTCGTGCCAGCAGCCGCGGTAATACGAAGGGGGCTAGCGTTGTTCGGATTA
ACTGGGCGTAAAGGGTGCGTAGGCGGGCTTTTAAGTCAGGGGTGAAATCCCAAGGCTCAA
CCTTGGAACTGCCTTTGATACTGGGAGTCTTGAGTCCGGGAGAGGTGAGTGGAACTGCGA
GTGTAGAGGTGAAATTCGTAGATATTCGCAAGAACACCAGTGGCGAAGGCGGCTCACTGG
CCCGGTACTGACGCTGAGGCACGAAAGCGTGGGGAGCAAACA
